# Supplementary material for: Electrochemical Detection of Bisphenol A Based on Gold Nanoparticles/Multi-Walled Carbon Nanotubes: Applications on Glassy Carbon and Screen Printed Electrodes
Source: Sensors (Basel). 2024 Apr 17;24(8):2570. doi: 10.3390/s24082570 (PMC11054518; doi:10.3390/s24082570)
Supplement: Supplementary file 1 [file sensors-24-02570-s001.zip]

Archive with 1 entries (1 files):
- sensors-2931194-supplementary.pdf
